# Supplementary material for: Stability of Domoic Acid in 50% Methanol Extracts and Raw Fecal Material from Bowhead Whales (Balaena mysticetus)
Source: Mar Drugs. 2021 Jul 27;19(8):423. doi: 10.3390/md19080423 (PMC8399427; doi:10.3390/md19080423)
Supplement: Supplementary file 1 [file marinedrugs-19-00423-s001.zip]

Archive with 1 entries (1 files):
- marinedrugs-1274601-supplementary.xlsx
