# Supplementary material for: Stability of Domoic Acid in 50% Methanol Extracts and Raw Fecal Material from Bowhead Whales (Balaena mysticetus)
Source: Mar Drugs. 2021 Jul 27;19(8):423. doi: 10.3390/md19080423 (PMC8399427; doi:10.3390/md19080423)
Supplement: Supplementary file 1 [file marinedrugs-19-00423-s001.zip › marinedrugs-1274601-supplementary.xlsx]

## Sheet: Definitions
Definitions
	1. Working range - The concentration range in which samples can most confidently be quantified (in pg/mL); defined as the I20 - I80 range, or the range of concentrations corresponding to the absorbances between 20 and 80% of the absorbance range.
	2.Well [DA] pg/mL - The DA concentration measured in the ELISA plate wells, reported in pg/mL.
	3. Sample [DA] ng/mL - The DA concentration reported for the sample, accounting for dilutions during ELISA prep, methanol dilutions during extraction, and unit conversion from pg/mL to ng/mL.
	4. %T0 - The percent of initial concentration, T0, as measured at the beginning of this present study.

## Sheet: Extract group
Extract group raw data
Common name	Sample type	Animal ID	Original [DA] ng/mL	Date Analyzed (T0)	Dilution Factor (T0)	Working Range (T0)	Well [DA] pg/mL (T0)	Sample [DA] ng/mL: T0	Date Analyzed (1wk)	Dilution Factor (1wk)	Working Range (1wk)	Well [DA] pg/mL (1wk)	Sample [DA] ng/mL (1wk)	%T0 (1wk)	Date Analyzed (2wk)	Dilution Factor (2wk)	Working Range (2wk)	Well [DA] pg/mL (2wk)	Sample [DA] ng/mL (2wk)	%T0 (2wk)	Date Analyzed (3wk)	Dilution Factor (3wk)	Working Range (3wk)	Well [DA] pg/mL (3wk)	Sample [DA] ng/mL (3wk)	%T0 (3wk)	Date Analyzed (5wk)	Dilution Factor (5wk)	Working Range (5wk)	Well [DA] pg/mL (5wk)	Sample [DA] ng/mL (5wk)	%T0 (5wk)
Bowhead whale	Feces	14	689.019	2020-07-30	5000	9.3 - 160.9	40.4574	809.148	2020-08-05	5000	9.4 - 142.4	38.5591	771.182	95.3079	2020-08-12	5000	5.5 - 123.9	30.4188	608.376	75.1872	2020-08-19	5000	9.7 - 149.3	34.6162	692.324	85.5621	2020-09-02	5000	8.1 - 143.8	31.0133	620.266	76.6568
Bowhead whale	Feces	15	1186.96	2020-07-30	5000	9.3 - 160.9	58.0616	1161.23	2020-08-05	5000	9.4 - 142.4	55.5744	1111.49	95.7162	2020-08-12	5000	5.5 - 123.9	50.4628	1009.26	86.9125	2020-08-19	5000	9.7 - 149.3	53.7427	1074.85	92.5615	2020-09-02	5000	8.1 - 143.8	42.2501	845.001	72.7677
Bowhead whale	Feces	16	234.248	2020-07-30	1000	9.3 - 160.9	62.7528	251.011	2020-08-05	1000	9.4 - 142.4	55.536	222.144	88.4997	2020-08-12	1000	5.5 - 123.9	51.5976	206.39	82.2235	2020-08-19	1000	9.7 - 149.3	56.0656	224.262	89.3435	2020-09-02	1000	8.1 - 143.8	46.8241	187.297	74.6168
Bowhead whale	Feces	17	260.351	2020-07-30	2000	9.3 - 160.9	65.031	520.248	2020-08-05	2000	9.4 - 142.4	49.5107	396.085	76.134	2020-08-12	2000	5.5 - 123.9	33.4319	267.455	51.4092	2020-08-19	2000	9.7 - 149.3	44.7359	357.887	68.7917	2020-09-02	2000	8.1 - 143.8	37.4862	299.89	57.6437
Bowhead whale	Feces	10	211.071	2020-07-30	2000	9.3 - 160.9	15.1696	121.356	2020-08-05	2000	9.4 - 142.4	11.96	95.6799	78.842	2020-08-12	2000	5.5 - 123.9	8.51239	68.0992	56.115	2020-08-19	2000	9.7 - 149.3	13.2048	105.639	87.0483	2020-09-02	2000	8.1 - 143.8	7.14889	57.1911	47.1266
													Mean %T0:	86.9					Mean %T0:	70.3695					Mean %T0:	84.6614					Mean %T0:	65.7623
													SEM:	4.07318					SEM:	7.07136					SEM:	4.13938					SEM:	5.74182

## Sheet: Treatment group (0-8wk)
Treatment group raw data: short-term (0 - 8 weeks)
	Common name	Sample type	Animal ID	Original [DA] ng/mL	Date Analyzed (T0)	Dilution Factor (T0)	Working Range (T0)	Well [DA] pg/mL (T0)	Sample [DA] ng/mL: T0	Date Analyzed (6h)	Dilution Factor (6h)	Working Range (6h)	Well [DA] pg/mL (6h)	Sample [DA] ng/mL (6h)	%T0 (6h)	Date Analyzed (24h)	Dilution Factor (24h)	Working Range (24h)	Well [DA] pg/mL (24h)	Sample [DA] ng/mL (24h)	%T0 (24h)	Date Analyzed (48h)	Dilution Factor (48h)	Working Range (48h)	Well [DA] pg/mL (48h)	Sample [DA] ng/mL (48h)	%T0 (48h)	Date Analyzed (96h)	Dilution Factor (96h)	Working Range (96h)	Well [DA] pg/mL (96h)	Sample [DA] ng/mL (96h)	%T0 (96h)	Date Analyzed (1wk)	Dilution Factor (1wk)	Working Range (1wk)	Well [DA] pg/mL (1wk)	Sample [DA] ng/mL (1wk)	%T0 (1wk)	Date Analyzed (2wk)	Dilution Factor (2wk)	Working Range (2wk)	Well [DA] pg/mL (2wk)	Sample [DA] ng/mL (2wk)	%T0 (2wk)	Date Analyzed (8wk)	Dilution Factor (8wk)	Working Range (8wk)	Well [DA] pg/mL (8wk)
Freezer	Bowhead whale	Feces	1	8606	2019-12-03	10000	6.5 - 110.8	176.358	7054.31	2019-12-03	10000	6.5 - 110.8	152.26	6090.38	86.3357	2019-12-05	10000	6.4 - 134.3	183.803	7352.13	104.222	2019-12-05	10,000	6.4 - 134.3	209.226	8369.02	118.637	2019-12-09	10000	5.5 - 136.8	217.3	8692	123.215	2019-12-17	10,000	4.9 - 109.2	154.906	6196.24	87.8363	2019-12-17	10000	4.9 - 109.2	180.334	7213.37	102.255	2020-01-28	10000	5.8 - 144.5	197.647
	Bowhead whale	Feces	2	1778	2019-12-03	10000	6.5 - 110.8	40.424	1616.96	2019-12-03	10000	6.5 - 110.8	36.8915	1475.66	91.2613	2019-12-05	10000	6.4 - 134.3	38.0981	1523.92	94.2462	2019-12-05	10,000	6.4 - 134.3	37.9822	1519.29	93.9595	2019-12-09	10000	5.5 - 136.8	42.4886	1699.54	105.107	2019-12-09	10000	5.5 - 136.8	41.2465	1649.86	102.035	2019-12-17	10000	4.9 - 109.2	26.2291	1049.16	64.8849	2020-01-28	10000	5.8 - 144.5	36.7667
	Bowhead whale	Feces	18	147	2019-12-03	1000	6.5 - 110.8	35.4185	141.674	2019-12-03	1000	6.5 - 110.8	35.7841	143.136	101.032	2019-12-05	1000	6.4 - 134.3	38.3841	153.536	108.373	2019-12-05	1,000	6.4 - 134.3	33.6314	134.526	94.9543	2019-12-09	1000	5.5 - 136.8	38.3188	153.275	108.189	2019-12-17	1,000	4.9 - 109.2	31.8912	127.565	90.041	2019-12-17	1000	4.9 - 109.2	30.9327	123.731	87.3347	2020-01-28	1000	5.8 - 144.5	49.183
	Bowhead whale	Feces	3	71	2019-12-03	1000	6.5 - 110.8	58.0712	232.285	2019-12-03	1000	6.5 - 110.8	61.8852	247.541	106.568	2019-12-05	1000	6.4 - 134.3	56.5983	226.393	97.4636	2019-12-09	1000	5.5 - 136.8	56.8164	227.266	97.8392	2019-12-09	1000	5.5 - 136.8	69.0539	276.215	118.912	2019-12-17	1,000	4.9 - 109.2	46.1779	184.712	79.5195	2019-12-17	1000	4.9 - 109.2	53.9123	215.649	92.8382	2020-01-28	1000	5.8 - 144.5	58.8045
Refrigerator	Bowhead whale	Feces	1	8606	2019-12-03	10000	6.5 - 110.8	186.343	7453.7	2019-12-03	10000	6.5 - 110.8	176.017	7040.69	94.459	2019-12-05	10000	6.4 - 134.3	182.649	7305.97	98.018	2019-12-05	10,000	6.4 - 134.3	236.959	9478.37	127.163	2019-12-09	10000	5.5 - 136.8	245.297	9811.86	131.637	2019-12-17	10,000	4.9 - 109.2	207.192	8287.68	111.189	2019-12-17	10000	4.9 - 109.2	178.961	7158.43	96.0386	2020-01-28	10000	5.8 - 144.5	215.974
	Bowhead whale	Feces	2	1778	2019-12-03	10000	6.5 - 110.8	34.9004	1396.02	2019-12-03	10000	6.5 - 110.8	37.939	1517.56	108.706	2019-12-05	10000	6.4 - 134.3	34.1398	1365.59	97.8206	2019-12-05	10,000	6.4 - 134.3	38.3932	1535.73	110.008	2019-12-09	10000	5.5 - 136.8	40.0459	1601.84	114.743	2019-12-09	10000	5.5 - 136.8	40.0459	1601.84	114.743	2019-12-17	10000	4.9 - 109.2	31.5519	1262.07	90.4054	2020-01-28	10000	5.8 - 144.5	33.6695
	Bowhead whale	Feces	18	147	2019-12-03	1000	6.5 - 110.8	36.7723	147.089	2019-12-03	1000	6.5 - 110.8	30.5076	122.03	82.9634	2019-12-05	1000	6.4 - 134.3	37.6049	150.42	102.264	2019-12-05	1,000	6.4 - 134.3	36.2227	144.891	98.5054	2019-12-09	1000	5.5 - 136.8	41.2465	164.986	112.167	2019-12-17	1,000	4.9 - 109.2	34.8449	139.38	94.7586	2019-12-17	1000	4.9 - 109.2	30.5701	122.28	83.1334	2020-01-28	1000	5.8 - 144.5	40.4334
	Bowhead whale	Feces	3	71	2019-12-03	1000	6.5 - 110.8	59.0664	236.266	2019-12-05	1000	6.4 - 134.3	69.2203	276.881	117.191	2019-12-05	1000	6.4 - 134.3	64.7251	258.901	109.58	2019-12-09	1000	5.5 - 136.8	58.6499	234.6	99.2949	2019-12-09	1000	5.5 - 136.8	67.91	271.64	114.972	2019-12-17	1,000	4.9 - 109.2	57.9719	231.887	98.147	2019-12-17	1000	4.9 - 109.2	54.7537	219.015	92.6986	2020-01-28	1000	5.8 - 144.5	68.7004
Room Temp Dark	Bowhead whale	Feces	1	8606	2019-12-03	10000	6.5 - 110.8	176.929	7077.15	2019-12-03	10000	6.5 - 110.8	171.507	6860.27	96.9355	2019-12-05	10000	6.4 - 134.3	184.573	7382.93	104.321	2019-12-05	10000	6.4 - 134.3	202.08	8083.19	114.215	2019-12-09	10000	5.5 - 136.8	217.3	8692	122.818	2019-12-17	10,000	4.9 - 109.2	190.638	7625.51	107.748	2019-12-17	10000	4.9 - 109.2	194.981	7799.24	110.203	2020-01-28	10000	5.8 - 144.5	164.536
	Bowhead whale	Feces	2	1778	2019-12-03	10000	6.5 - 110.8	37.8609	1514.44	2019-12-03	10000	6.5 - 110.8	31.9491	1277.96	84.3855	2019-12-05	10000	6.4 - 134.3	43.0016	1720.06	113.578	2019-12-05	10000	6.4 - 134.3	34.7454	1389.82	91.7713	2019-12-09	10000	5.5 - 136.8	41.8622	1674.49	110.568	2019-12-17	10,000	4.9 - 109.2	36.1882	1447.53	95.5821	2019-12-17	10000	4.9 - 109.2	32.86	1314.4	86.7914	2020-01-28	10000	5.8 - 144.5	39.8505
	Bowhead whale	Feces	18	147	2019-12-03	1000	6.5 - 110.8	30.2773	121.109	2019-12-03	1000	6.5 - 110.8	39.3521	157.408	129.973	2019-12-05	1000	6.4 - 134.3	39.958	159.832	131.973	2019-12-09	1000	5.5 - 136.8	38.3188	153.275	126.56	2019-12-09	1000	5.5 - 136.8	38.8849	155.54	128.43	2019-12-17	1,000	4.9 - 109.2	25.2855	101.142	83.5133	2019-12-17	1000	4.9 - 109.2	29.8908	119.563	98.7237	2020-01-28	1000	5.8 - 144.5	31.5938
	Bowhead whale	Feces	3	71	2019-12-03	1000	6.5 - 110.8	50.8564	203.426	2019-12-05	1000	6.4 - 134.3	69.6486	278.594	136.951	2019-12-05	1000	6.4 - 134.3	65.7839	263.136	129.352	2019-12-09	1000	5.5 - 136.8	56.8164	227.266	111.719	2019-12-09	1000	5.5 - 136.8	65.6962	262.785	129.18	2019-12-17	1,000	4.9 - 109.2	49.9366	199.746	98.1912	2019-12-17	1000	6.5 - 123.6	54.4027	217.611	106.973	2020-01-28	1000	5.8 - 144.5	74.2672
Room Temp Light	Bowhead whale	Feces	1	8606	2019-12-03	10000	6.5 - 110.8	220.152	8806.07	2019-12-03	10000	6.5 - 110.8	185.335	7413.39	84.185	2019-12-05	10000	6.4 - 134.3	174.766	6990.64	79.3844	2019-12-05	10,000	6.4 - 134.3	212.849	8513.96	96.6829	2019-12-09	10000	5.5 - 136.8	230.609	9224.36	104.75	2019-12-17	10,000	4.9 - 109.2	185.593	7423.7	84.3021	2019-12-17	10000	4.9 - 109.2	168.286	6731.45	76.4411	2020-01-28	10000	5.8 - 144.5	142.02
	Bowhead whale	Feces	2	1778	2019-12-03	10000	6.5 - 110.8	43.6972	1747.89	2019-12-03	10000	6.5 - 110.8	36.4374	1457.5	83.3862	2019-12-05	10000	6.4 - 134.3	43.1919	1727.68	98.8437	2019-12-05	10,000	6.4 - 134.3	35.0822	1403.29	80.2847	2019-12-09	10000	5.5 - 136.8	41.2465	1649.86	94.3915	2019-12-17	10,000	4.9 - 109.2	37.1488	1485.95	85.0141	2019-12-17	10000	4.9 - 109.2	29.7625	1190.5	68.1107	2020-01-28	10000	5.8 - 144.5	40.2251
	Bowhead whale	Feces	18	147	2019-12-03	1000	6.5 - 110.8	30.9645	123.858	2019-12-03	1000	6.5 - 110.8	33.369	133.476	107.765	2019-12-05	1000	6.4 - 134.3	37.3073	149.229	120.484	2019-12-09	1000	5.5 - 136.8	38.3188	153.275	123.751	2019-12-09	1000	5.5 - 136.8	41.8622	167.449	135.194	2019-12-17	1,000	4.9 - 109.2	29.6806	118.722	95.8537	2019-12-17	1000	4.9 - 109.2	26.8586	107.434	86.7401	2020-01-28	1000	5.8 - 144.5	22.5994
	Bowhead whale	Feces	3	71	2019-12-03	1000	6.5 - 110.8	50.2739	201.096	2019-12-05	1000	6.4 - 134.3	63.0727	252.291	125.458	2019-12-05	1000	6.4 - 134.3	59.2301	236.921	117.815	2019-12-09	1000	5.5 - 136.8	59.5949	238.379	118.54	2019-12-09	1000	5.5 - 136.8	61.544	246.176	122.417	2019-12-17	1,000	4.9 - 109.2	54.1903	216.761	107.79	2019-12-17	1000	4.9 - 109.2	39.9586	159.834	79.4818	2020-01-28	1000	5.8 - 144.5	66.3943
Warm	Bowhead whale	Feces	1	8606	2019-12-03	10000	6.5 - 110.8	184.968	7398.71	2019-12-03	10000	6.5 - 110.8	179.427	7177.06	97.0042	2019-12-05	10000	6.4 - 134.3	164.786	6591.45	89.0891	2019-12-05	10,000	6.4 - 134.3	223.386	8935.43	120.77	2019-12-09	10000	5.5 - 136.8	223.794	8951.77	120.991	2019-12-17	10,000	4.9 - 109.2	178.305	7132.19	96.3977	2019-12-17	10000	4.9 - 109.2	158.216	6328.63	85.5369	NA	NA	NA	NA
	Bowhead whale	Feces	2	1778	2019-12-03	10000	6.5 - 110.8	38.9722	1558.89	2019-12-03	10000	6.5 - 110.8	36.0033	1440.13	92.382	2019-12-05	10000	6.4 - 134.3	36.4099	1456.39	93.4251	2019-12-05	10,000	6.4 - 134.3	33.2293	1329.17	85.2641	2019-12-09	10000	5.5 - 136.8	38.8849	1555.4	99.776	2019-12-09	10000	5.5 - 136.8	35.6224	1424.9	91.4045	2019-12-17	10000	4.9 - 109.2	29.2399	1169.59	75.0274	2020-01-28	10000	5.8 - 144.5	32.5593
	Bowhead whale	Feces	18	147	2019-12-03	1000	6.5 - 110.8	35.0713	140.285	2019-12-03	1000	6.5 - 110.8	34.3326	137.33	97.8937	2019-12-05	1000	6.4 - 134.3	40.3776	161.511	115.13	2019-12-09	1000	5.5 - 136.8	38.8849	155.54	110.874	2019-12-09	1000	5.5 - 136.8	33.6151	134.46	95.8477	2019-12-17	1,000	4.9 - 109.2	24.8785	99.514	70.9369	2019-12-17	1000	4.9 - 109.2	16.7995	67.1979	47.9009	2020-01-28	1000	5.8 - 144.5	25.8665
	Bowhead whale	Feces	3	71	2019-12-03	1000	6.5 - 110.8	56.3363	225.345	2019-12-05	1000	6.4 - 134.3	68.4652	273.861	121.53	2019-12-05	1000	6.4 - 134.3	59.5491	238.196	105.703	2019-12-09	1000	5.5 - 136.8	63.5761	254.304	112.851	2019-12-09	1000	5.5 - 136.8	64.6248	258.499	114.713	2019-12-17	1,000	4.9 - 109.2	50.503	202.012	89.6456	2019-12-17	1000	4.9 - 109.2	41.4355	165.742	73.5502	2020-01-28	1000	5.8 - 144.5	41.7514
[truncated: 2 more columns]

## Sheet: Frozen Treatment (>8wk)
Treatment group raw data: long-term (>8 weeks)
Common name	Sample type	Animal ID:	Original Date Analyzed	Original [DA] ng/mL: T0	Rerun Date Analyzed (1)	Months elapsed (1)	Dilution factor	Working range (pg/mL)	Well [DA] pg/mL (1)	Sample [DA] ng/mL (1)	%T0 - 1	Rerun Date Analyzed (2)	Months elapsed (2)	Dilution factor	Working range (pg/mL)	Well [DA] pg/mL (2)	Sample [DA] ng/mL (2)	%T0 - 2
Bowhead whale	Feces	14	2016-11-29	689	2020-01-07	37.8	5000	9.5 - 110.4	45.9876	919.752	133.491	2020-07-30	45	5000	9.3 - 160.9	40.4574	809.148	117.438
Bowhead whale	Feces	15	2016-11-29	1187	2020-01-07	37.8	5000	9.5 - 110.4	82.8548	1657.1	139.604	2020-07-30	45	5000	9.3 - 160.9	58.0616	1161.23	97.8291
Bowhead whale	Feces	16	2016-11-29	234	2020-01-07	37.8	1000	9.5 - 110.4	61.3689	245.476	104.904	2020-07-30	45	1000	9.3 - 160.9	62.7528	251.011	107.27
Bowhead whale	Feces	17	2016-11-29	260	2020-01-07	37.8	1000	9.5 - 110.4	81.9502	327.801	126.077	2020-07-30	45	1000	9.3 - 160.9	116.224	464.897	178.806
										Mean %T0:	126.019						Mean %T0:	125.336
										SEM:	7.56204						SEM:	18.2676
